# Supplementary material for: Impact of Plant Species on the Synthesis and Characterization of Biogenic Silver Nanoparticles: A Comparative Study of Brassica oleracea, Corylus avellana, and Camellia sinensis
Source: Nanomaterials (Basel). 2024 Dec 5;14(23):1954. doi: 10.3390/nano14231954 (PMC11643465; doi:10.3390/nano14231954)
Supplement: Supplementary file 1 [file nanomaterials-14-01954-s001.zip]

Archive with 1 entries (1 files):
- nanomaterials-3328500-supplementary.pdf
